# Supplementary material for: Determination and Comparison of the Pathogen Spectrum Evaluated by Microbial Culture and Multiplex PCR During Bronchoscopy with Regard to Clinical Utility of Routine Bronchial Wash in Patients with Various Pulmonary Diseases
Source: Diagnostics (Basel). 2025 Feb 14;15(4):469. doi: 10.3390/diagnostics15040469 (PMC11854491; doi:10.3390/diagnostics15040469)
Supplement: Supplementary file 1 [file diagnostics-15-00469-s001.zip]

Archive with 1 entries (1 files):
- diagnostics-3429119-supplementary.pdf
